# Supplementary material for: Transcriptotype-Driven Discovery of Apigenin as a Therapy against Cholestatic Liver Fibrosis: Through Inhibition of PANoptosis and Following Type-I Interferon Responses
Source: Antioxidants (Basel). 2024 Feb 20;13(3):256. doi: 10.3390/antiox13030256 (PMC10967634; doi:10.3390/antiox13030256)
Supplement: Supplementary file 1 [file antioxidants-13-00256-s001.zip]

Archive with 1 entries (1 files):
- antioxidants-2738709-supplementary.pdf
